# Supplementary material for: The Elevated Expressions of Anti-lipopolysaccharide Factors After Priming Stimulation Confer Lastingly Humoral Protection in Crab Eriocheir sinensis
Source: Front Immunol. 2021 Dec 8;12:757434. doi: 10.3389/fimmu.2021.757434 (PMC8692716; doi:10.3389/fimmu.2021.757434)
Supplement: Supplementary Table — The expression levels and annotations of total significantly differentially expressed proteins among the three groups (Blank, Ah-12h, Ah-7d). [file Table_1.xlsx]

## Sheet: Supplement table 1 hemolymph pr
Protein	description	gene	blank_1	blank_4	blank_8	Ah-12h_1	Ah-12h_4	Ah-12h_8	Ah-7d_1	Ah-7d_4	Ah-7d_8	Ah-12h.vs.blank.FC	Ah-12h.vs.blank.P.value	Ah-12h.vs.blank.log2FC	Ah-12h.vs.blank.UP.DOWN	Ah-7d.vs.blank.FC	Ah-7d.vs.blank.P.value	Ah-7d.vs.blank.log2FC	Ah-7d.vs.blank.UP.DOWN	GO_NUM	GO_Description	KEGG_Description	KEGG_EC	KEGG_ko	COG_Function_Description	COG_Function_Class	COG_Class_Description
Cluster-30057.1;	-	-	0.796389	0.905113	0.845677	0.71903	0.578413	0.518187	1.08227	0.703952	1.40282	0.7128	0.0354675	-0.488431	down	NA	NA	NA	NA	2	Molecular Function:GTPase activity (GO:0003924),Molecular Function:GTP binding (GO:0005525)	--	--	--	Translation elongation factor EF-Tu, a GTPase	J	Translation, ribosomal structure and biogenesis ;
Cluster-37289.111050;orf1	hypothetical protein BRAFLDRAFT_111537 [Branchiostoma floridae]	gi|260781147|ref|XP_002585684.1|	1.00208	0.852391	1.01663	0.844075	0.723493	0.673597	0	0	0	0.780594	0.0450862	-0.357356	down	NA	NA	NA	NA	2	Cellular Component:nucleus (GO:0005634),Molecular Function:metal ion binding (GO:0046872)	--	--	--	--	--	--
Cluster-37289.130822;	-	-	0.677419	0.541935	0.669355	0.943011	1.39409	1.28065	1.36019	1.47059	1.4021	1.91546	0.0404187	0.937689	up	2.24115	0.000234021	1.16424	up	--	--	--	--	--	--	--	--
Cluster-37289.130832;orf1	masquerade-like protein [Pacifastacus leniusculus]	gi|7320913|emb|CAA72032.2|	0.88433	0.874444	0.800297	1.44241	1.38557	1.49382	0.914098	1.04497	1.38909	1.68882	0.000162601	0.756012	up	NA	NA	NA	NA	2	Molecular Function:serine-type endopeptidase activity (GO:0004252),Biological Process:proteolysis (GO:0006508)	--	--	--	Secreted trypsin-like serine protease	O	Posttranslational modification, protein turnover, chaperones ;
Cluster-37289.131665;	-	-	0.548637	0.525066	0.617942	0.917678	0.740193	0.86139	1.49287	1.39141	1.08402	1.48924	0.0180885	0.574574	up	2.34582	0.0208994	1.23009	up	--	--	--	--	--	--	--	--
Cluster-37289.131763;orf1	Hyastatin OS=Hyas araneus PE=1 SV=1	sp|C4NZN9|HYAST_HYAAR	0.377522	0.359214	0.484591	0.921406	1.12434	0.933836	2.22052	1.52315	0.946796	2.43963	0.00342102	1.28666	up	NA	NA	NA	NA	--	--	--	--	--	--	--	--
Cluster-37289.139955;	-	-	0.796703	0.714286	0.534188	1.58059	1.24054	1.20635	1.0152	0.847007	1.08647	1.96925	0.0139492	0.977649	up	1.44178	0.0460977	0.527846	up	--	--	--	--	--	--	--	--
Cluster-37289.140252;	-	-	0.940874	0.992002	1.04456	0.776635	0.820337	0.719509	0	0	0	0.778012	0.00622542	-0.362135	down	NA	NA	NA	NA	1	Molecular Function:protein binding (GO:0005515)	--	--	--	--	--	--
Cluster-37289.150808;orf1	hypothetical protein DAPPUDRAFT_332702 [Daphnia pulex]	gi|321454784|gb|EFX65940.1|	1.08939	1.12249	1.13333	0.815293	0.901117	0.964858	0.680867	0.637175	0.808028	0.801524	0.0278033	-0.319182	down	0.635556	0.0114975	-0.653908	down	2	Molecular Function:lipid transporter activity (GO:0005319),Biological Process:lipid transport (GO:0006869)	--	--	--	--	--	--
Cluster-37289.161534;	-	-	0.853266	0.739698	0.659296	1.12965	0.916583	1.09749	0	0	0	1.39581	0.0279845	0.481098	up	NA	NA	NA	NA	--	--	--	--	--	--	--	--
Cluster-37289.175740;orf1	PREDICTED: macrophage mannose receptor 1-like isoform X3 [Crassostrea gigas]	gi|762081868|ref|XP_011422419.1|	1.28367	0.961859	1.17759	0.599523	0.622169	0.703218	0	0	0	0.562326	0.0247636	-0.830522	down	NA	NA	NA	NA	--	--	mannose receptor, C type	--	ko04145 Phagosome ko05152 Tuberculosis	Ca2+-binding protein, RTX toxin-related	Q	Secondary metabolites biosynthesis, transport and catabolism ;
Cluster-37289.246198;	-	-	0.873747	1.0491	1.05411	0.763527	0.630261	0.533066	0	0	0	0.647257	0.0177341	-0.62759	down	NA	NA	NA	NA	--	--	--	--	--	--	--	--
Cluster-37289.93641;orf1	PREDICTED: tigger transposable element-derived protein 1-like [Cynoglossus semilaevis]	gi|657740051|ref|XP_008336686.1|	1.12082	1.14763	1.28552	1.03726	0.960655	0.837744	0.847082	1.20624	0.87827	0.797884	0.0371689	-0.325749	down	NA	NA	NA	NA	2	Molecular Function:nucleic acid binding (GO:0003676),Molecular Function:DNA binding (GO:0003677)	--	--	--	--	--	--
Cluster-43750.1;	-	-	1.29708	1.3205	1.41228	0.999485	0.982495	1.15485	0	0	0	0.778395	0.014847	-0.361425	down	NA	NA	NA	NA	--	--	--	--	--	--	--	--
Cluster-46281.102241;	-	-	1.30806	1.43101	1.24522	1.0082	1.07855	1.19057	1.25804	1.16656	0.983596	0.822561	0.0364285	-0.281805	down	NA	NA	NA	NA	--	--	--	--	--	--	--	--
Cluster-46281.106838;orf1	hypothetical protein CAPTEDRAFT_101526, partial [Capitella teleta]	gi|443692680|gb|ELT94235.1|	1.09007	1.16397	1.0358	0.806005	0.740185	0.819861	0.63336	0.457907	1.30134	0.7192	0.00381587	-0.475536	down	NA	NA	NA	NA	1	Molecular Function:protein binding (GO:0005515)	--	--	--	--	--	--
Cluster-46281.124727;	-	-	1.18287	0.954941	0.964427	0.786825	0.612912	0.651647	0.79294	0.875764	0.770536	0.661259	0.0223952	-0.596713	down	NA	NA	NA	NA	--	--	collagen, type VI, alpha	--	ko04151 PI3K-Akt signaling pathway ko04510 Focal adhesion ko04512 ECM-receptor interaction ko04974 Protein digestion and absorption ko05165 Human papillomavirus infection	Type V secretory pathway, adhesin AidA	MU	Cell wall/membrane/envelope biogenesis ; Intracellular trafficking, secretion, and vesicular transport ;
Cluster-46281.128293;orf1	hypothetical protein BRAFLDRAFT_86061 [Branchiostoma floridae]	gi|260799840|ref|XP_002594892.1|	1.17912	1.27284	1.23843	1.09134	0.8707	0.905101	0	0	0	0.776921	0.0424135	-0.364161	down	NA	NA	NA	NA	--	--	ficolin	--	--	--	--	--
Cluster-46281.13001;	-	-	0.957075	0.961844	0.850556	0.825119	0.705882	0.736089	0	0	0	0.818599	0.0304009	-0.288771	down	NA	NA	NA	NA	--	--	--	--	--	--	--	--
Cluster-46281.144227;orf1	hypothetical protein DAPPUDRAFT_304363 [Daphnia pulex]	gi|321468799|gb|EFX79782.1|	0.888457	0.846157	0.813328	1.12098	1.02075	1.05007	1.45234	0.933606	1.18406	1.2527	0.00566504	0.32504	up	NA	NA	NA	NA	3	Molecular Function:serine-type endopeptidase inhibitor activity (GO:0004867),Molecular Function:protein binding (GO:0005515),Molecular Function:peptidase inhibitor activity (GO:0030414)	--	--	--	--	--	--
Cluster-46281.152561;orf1	cystatin [Eriocheir sinensis]	gi|295293371|gb|ADF87935.1|	0.76433	0.687438	0.712602	1.05233	1.26603	1.26143	1.32501	1.04435	1.11626	1.65396	0.0146648	0.725927	up	1.61045	0.0278505	0.687467	up	3	Molecular Function:endopeptidase inhibitor activity (GO:0004866),Molecular Function:cysteine-type endopeptidase inhibitor activity (GO:0004869),Cellular Component:intracellular (GO:0005622)	cystatin-A/B	--	--	--	--	--
Cluster-46281.159058;orf1	hypothetical protein M514_00498 [Trichuris suis]	gi|669331924|gb|KFD72092.1|	1.20165	1.23957	1.18476	0.933471	0.902447	0.829714	0	0	0	0.735146	0.0025957	-0.443897	down	NA	NA	NA	NA	5	Molecular Function:scavenger receptor activity (GO:0005044),Biological Process:proteolysis (GO:0006508),Biological Process:immune response (GO:0006955),Molecular Function:cysteine-type peptidase activity (GO:0008234),Molecular Function:polysaccharide binding (GO:0030247)	--	--	--	Cysteine protease, C1A family	O	Posttranslational modification, protein turnover, chaperones ;
Cluster-46281.161039;	-	-	0.324529	0.363746	0.47525	0.849582	0.85926	0.889807	1.57271	1.6871	1.65393	2.23343	0.0058728	1.15926	up	4.22315	4.41814e-05	2.07832	up	1	Molecular Function:protein binding (GO:0005515)	--	--	--	--	--	--
Cluster-46281.161112;orf1	gamma-interferon-inducible lysosomal thiol reductase [Litopenaeus vannamei]	gi|312986079|gb|ADR31352.1|	1.22602	1.16585	1.16561	0.990725	0.920552	0.966927	0	0	0	0.809057	0.00141457	-0.305687	down	NA	NA	NA	NA	--	--	interferon, gamma-inducible protein 30	--	ko04612 Antigen processing and presentation	--	--	--
Cluster-46281.164365;orf1	PREDICTED: hemocytin [Microplitis demolitor]	gi|665807734|ref|XP_008552159.1|	0.967156	0.790275	0.929174	1.07413	1.10294	1.20385	1.00837	1.05894	1.50469	1.25843	0.0293264	0.33163	up	NA	NA	NA	NA	4	Molecular Function:protein binding (GO:0005515),Cellular Component:extracellular region (GO:0005576),Biological Process:chitin metabolic process (GO:0006030),Molecular Function:chitin binding (GO:0008061)	--	--	--	--	--	--
Cluster-46281.164547;orf1	anti-lipopolysaccharide factor 3 [Eriocheir sinensis]	gi|325960711|gb|ADZ46233.1|	0.516144	0.547246	0.619183	1.39316	1.83167	1.82787	1.26757	1.54749	1.61693	3.00296	0.0134251	1.58639	up	2.63405	0.00902418	1.39728	up	--	--	--	--	--	--	--	--
Cluster-46281.167049;	-	-	0.816488	0.684986	0.704675	0.469678	0.51295	0.487366	1.30728	0.950943	0.931536	0.666317	0.0194184	-0.58572	down	NA	NA	NA	NA	1	Molecular Function:protein binding (GO:0005515)	von Willebrand factor	--	ko04151 PI3K-Akt signaling pathway ko04510 Focal adhesion ko04512 ECM-receptor interaction ko04610 Complement and coagulation cascades ko04611 Platelet activation ko05165 Human papillomavirus infection	--	--	--
Cluster-46281.172185;	-	-	0.834921	0.940448	1.10219	0.645903	0.545021	0.792282	0	0	0	0.689197	0.04828	-0.537012	down	NA	NA	NA	NA	--	--	--	--	--	--	--	--
Cluster-46281.26918;orf1	JHE-like carboxylesterase 1 [Pandalopsis japonica]	gi|326579691|gb|ADZ96217.1|	1.08115	1.00475	1.14771	0.891193	0.854464	0.811991	1.03966	0.820922	1.17903	0.790959	0.0159579	-0.338324	down	NA	NA	NA	NA	--	--	--	--	--	Carboxylesterase type B	I	Lipid transport and metabolism ;
Cluster-46281.287558;	-	-	1.67742	1.90323	1.48387	2.54839	2.58065	2.03226	0	0	0	1.41401	0.0376079	0.499795	up	NA	NA	NA	NA	--	--	--	--	--	--	--	--
Cluster-46281.295836;orf1	Apolipophorin, partial [Zootermopsis nevadensis]	gi|646713970|gb|KDR18107.1|	1.20142	1.2407	1.38996	0.866804	0.910278	0.958004	0.817374	0.763636	0.789899	0.713735	0.0123118	-0.486539	down	0.618701	0.00963329	-0.692685	down	--	--	--	--	--	--	--	--
Cluster-46281.295837;orf1	Apolipophorin, partial [Zootermopsis nevadensis]	gi|646713970|gb|KDR18107.1|	1.14567	1.1635	1.34517	0.8641	0.856773	0.91251	0.65	0.551661	0.654244	0.720618	0.0264483	-0.472693	down	0.507863	0.00351181	-0.977489	down	--	--	--	--	--	--	--	--
Cluster-46281.52431;	-	-	1.21607	1.07411	1.10268	0.945536	0.728571	0.885714	0	0	0	0.754474	0.0293736	-0.406458	down	NA	NA	NA	NA	--	--	--	--	--	--	--	--
Cluster-8773.0;	-	-	1.00419	0.863255	0.97651	1.30705	1.36158	1.33054	0	0	0	1.40619	0.00657975	0.491796	up	NA	NA	NA	NA	--	--	--	--	--	--	--	--
Cluster-19318.1;orf1	ATP synthase subunit alpha, mitochondrial precursor [Mus musculus]	gi|6680748|ref|NP_031531.1|	0.635524	0.570139	0.847637	1.02855	0.812806	0.413125	0.946953	0.967909	1.1996	NA	NA	NA	NA	1.51681	0.0385842	0.601038	up	4	Molecular Function:ATP binding (GO:0005524),Biological Process:ATP synthesis coupled proton transport (GO:0015986),Biological Process:proton transport (GO:0015992),Biological Process:ATP metabolic process (GO:0046034)	F-type H+-transporting ATPase subunit alpha	--	ko00190 Oxidative phosphorylation ko01100 Metabolic pathways ko05010 Alzheimer's disease ko05012 Parkinson's disease ko05016 Huntington's disease	FoF1-type ATP synthase, alpha subunit	C	Energy production and conversion ;
Cluster-21381.0;	-	-	0.704267	0.547338	0.759041	0.612353	0.500122	0.40512	0.86606	1.12006	1.01053	NA	NA	NA	NA	1.49039	0.0286187	0.575691	up	2	Cellular Component:nucleosome (GO:0000786),Molecular Function:DNA binding (GO:0003677)	--	--	--	--	--	--
Cluster-22227.1;orf1	Techylectin-5B [Zootermopsis nevadensis]	gi|646715020|gb|KDR18776.1|	1.29398	1.17591	1.50475	0.968304	1.02536	1.07211	0.751773	0.822104	0.843972	NA	NA	NA	NA	0.608318	0.0252616	-0.717101	down	--	--	--	--	--	--	--	--
Cluster-22463.0;orf1	hemocyanin subunit 6 [Eriocheir sinensis]	gi|334145788|gb|AEG64817.1|	0.864365	0.740754	0.774499	1.20164	0.828513	0.858336	1.19769	1.15685	1.31287	NA	NA	NA	NA	1.54118	0.00238921	0.624034	up	--	--	--	--	--	--	--	--
Cluster-23598.0;	-	-	1.03073	1.08691	0.875029	0.856455	0.846595	0.787663	0.716301	0.598224	0.73302	NA	NA	NA	NA	0.684188	0.0190752	-0.547535	down	--	--	--	--	--	--	--	--
Cluster-29283.0;orf1	beta-N-acetylglucosaminidase [Litopenaeus vannamei]	gi|237847769|gb|ACR23316.1|	0.650463	0.876906	0.638889	0.64951	0.625408	0.614243	1.12124	1.11395	1.04506	NA	NA	NA	NA	1.51425	0.0315942	0.598604	up	2	Molecular Function:beta-N-acetylhexosaminidase activity (GO:0004563),Biological Process:carbohydrate metabolic process (GO:0005975)	hexosaminidase	3.2.1.52	ko00511 Other glycan degradation ko00520 Amino sugar and nucleotide sugar metabolism ko00531 Glycosaminoglycan degradation ko00603 Glycosphingolipid biosynthesis - globo and isoglobo series ko00604 Glycosphingolipid biosynthesis - ganglio series ko01100 Metabolic pathways ko04142 Lysosome	N-acetyl-beta-hexosaminidase	G	Carbohydrate transport and metabolism ;
Cluster-3631.0;	-	-	0.860029	0.99282	0.93911	0.924844	1.31202	0.912685	0.590433	0.464941	0.693644	NA	NA	NA	NA	0.626448	0.0171431	-0.674733	down	--	--	--	--	--	--	--	--
Cluster-37289.100546;orf1	JHE-like carboxylesterase 1 [Pandalopsis japonica]	gi|326579691|gb|ADZ96217.1|	0.875535	0.639364	0.838874	1.63873	0.797551	0.713997	1.24841	0.979468	1.20024	NA	NA	NA	NA	1.45643	0.0324286	0.54244	up	--	--	--	--	--	Carboxylesterase type B	I	Lipid transport and metabolism ;
Cluster-37289.105079;orf1	PREDICTED: kinesin-like protein KIF20B-like [Xiphophorus maculatus]	gi|551509289|ref|XP_005806172.1|	1.18093	1.16974	1.17796	0.982804	1.02699	0.85232	0.891477	0.710705	0.785019	NA	NA	NA	NA	0.676522	0.018153	-0.563791	down	--	--	--	--	--	--	--	--
Cluster-37289.111505;orf1	clotting protein precursor [Pacifastacus leniusculus]	gi|4323628|gb|AAD16454.1|	1.08928	1.21013	1.18001	0.856254	1.15247	1.21581	0.864865	0.900881	0.606938	NA	NA	NA	NA	0.681918	0.0431859	-0.552329	down	2	Molecular Function:lipid transporter activity (GO:0005319),Biological Process:lipid transport (GO:0006869)	--	--	--	--	--	--
Cluster-37289.114687;orf1	JHE-like carboxylesterase 1 [Pandalopsis japonica]	gi|326579691|gb|ADZ96217.1|	0.819786	0.631368	0.871819	1.35413	0.743588	0.716065	1.05065	1.02091	1.32009	NA	NA	NA	NA	1.46005	0.0446483	0.546017	up	--	--	--	--	--	Carboxylesterase type B	I	Lipid transport and metabolism ;
Cluster-37289.127584;orf1	alpha-2-macroglobulin 2 isoform 3 [Pacifastacus leniusculus]	gi|331031258|gb|AEC50083.1|	1.27233	1.12312	1.3245	1.13742	1.10231	1.10135	0.893554	0.751328	0.901634	NA	NA	NA	NA	0.684558	0.00814785	-0.546756	down	2	Cellular Component:extracellular region (GO:0005576),Cellular Component:extracellular space (GO:0005615)	--	--	--	Uncharacterized conserved protein YfaS, alpha-2-macroglobulin family	R	General function prediction only ;
Cluster-37289.131356;orf1	PREDICTED: fructose-bisphosphate aldolase isoform X2 [Musca domestica]	gi|557765835|ref|XP_005182615.1|	1.08178	0.682417	0.719219	1.0318	1.13312	1.04816	1.30399	1.70564	1.98349	NA	NA	NA	NA	2.01059	0.0304784	1.00762	up	2	Molecular Function:fructose-bisphosphate aldolase activity (GO:0004332),Biological Process:glycolytic process (GO:0006096)	fructose-bisphosphate aldolase, class I	4.1.2.13	ko00010 Glycolysis / Gluconeogenesis ko00030 Pentose phosphate pathway ko00051 Fructose and mannose metabolism ko01100 Metabolic pathways ko01200 Carbon metabolism ko01230 Biosynthesis of amino acids	Fructose-bisphosphate aldolase class 1	G	Carbohydrate transport and metabolism ;
Cluster-37289.131851;orf1	triosephosphate isomerase [Eriocheir sinensis]	gi|307564155|gb|ADN52396.1|	0.800623	0.530218	0.582243	1.20872	0.792835	0.685047	1.05671	1.29605	1.67559	NA	NA	NA	NA	2.10569	0.0421313	1.07429	up	2	Molecular Function:triose-phosphate isomerase activity (GO:0004807),Biological Process:metabolic process (GO:0008152)	triosephosphate isomerase (TIM)	5.3.1.1	ko00010 Glycolysis / Gluconeogenesis ko00051 Fructose and mannose metabolism ko00562 Inositol phosphate metabolism ko01100 Metabolic pathways ko01200 Carbon metabolism ko01230 Biosynthesis of amino acids	Triosephosphate isomerase	G	Carbohydrate transport and metabolism ;
Cluster-37289.132321;orf1	anti-lipopolysaccharide factor [Eriocheir sinensis]	gi|110671838|gb|ABG82027.1|	0.306056	0.513093	0.596836	1.39962	0.62575	0.516367	1.39061	1.93424	1.96443	NA	NA	NA	NA	3.73541	0.00974764	1.90127	up	--	--	--	--	--	--	--	--
Cluster-37289.143230;	-	-	0.794985	0.686824	0.759095	1.05998	1.38741	0.910521	1.22207	1.07493	1.09537	NA	NA	NA	NA	1.51384	0.00359428	0.598213	up	--	--	--	--	--	--	--	--
Cluster-37289.167876;orf1	PREDICTED: uncharacterized protein LOC105677798 isoform X2 [Linepithema humile]	gi|815821636|ref|XP_012232074.1|	1.15041	1.65548	1.56711	0.810671	1.36393	1.57764	0.702827	0.873675	0.521201	NA	NA	NA	NA	0.479694	0.0203938	-1.05981	down	1	Molecular Function:nucleic acid binding (GO:0003676)	--	--	--	--	--	--
Cluster-37289.176899;orf1	Putative cysteine proteinase [Zootermopsis nevadensis]	gi|646713004|gb|KDR17524.1|	1.24965	1.27506	1.14968	0.916783	1.12622	1.05082	0.860504	0.736471	0.952605	NA	NA	NA	NA	0.693878	0.0113546	-0.527246	down	1	Molecular Function:cysteine-type endopeptidase inhibitor activity (GO:0004869)	cystatin-SA	--	ko04970 Salivary secretion	--	--	--
Cluster-37289.193617;orf1	TPA: histone cluster 1, H4j-like [Bos taurus]	gi|296481712|tpg|DAA23827.1|	0.71477	0.561688	0.800755	0.811191	0.693354	0.549139	0.971429	1.07718	1.16311	NA	NA	NA	NA	1.54616	0.0147849	0.628693	up	3	Cellular Component:nucleosome (GO:0000786),Molecular Function:DNA binding (GO:0003677),Cellular Component:nucleus (GO:0005634)	histone H4	--	ko05034 Alcoholism ko05203 Viral carcinogenesis ko05322 Systemic lupus erythematosus	--	--	--
Cluster-37289.76432;orf1	Beta-hexosaminidase subunit beta, partial [Stegodyphus mimosarum]	gi|675370211|gb|KFM63113.1|	0.802066	0.95262	0.88369	1.16044	0.910849	0.81476	1.19832	1.19405	1.37236	NA	NA	NA	NA	1.42691	0.00846155	0.512897	up	2	Molecular Function:beta-N-acetylhexosaminidase activity (GO:0004563),Biological Process:carbohydrate metabolic process (GO:0005975)	hexosaminidase	3.2.1.52	ko00511 Other glycan degradation ko00520 Amino sugar and nucleotide sugar metabolism ko00531 Glycosaminoglycan degradation ko00603 Glycosphingolipid biosynthesis - globo and isoglobo series ko00604 Glycosphingolipid biosynthesis - ganglio series ko01100 Metabolic pathways ko04142 Lysosome	N-acetyl-beta-hexosaminidase	G	Carbohydrate transport and metabolism ;
Cluster-46281.102554;	-	-	1.10442	0.997086	1.27214	0.836976	0.797151	0.948842	0.706805	0.714013	0.772949	NA	NA	NA	NA	0.650266	0.0321555	-0.620897	down	--	--	--	--	--	--	--	--
Cluster-46281.106574;orf1	PREDICTED: histone H2A [Cerapachys biroi]	gi|759079616|ref|XP_011349632.1|	0.593349	0.515187	0.788295	0.647421	0.527101	0.364231	0.868447	0.918892	1.14738	NA	NA	NA	NA	1.54717	0.0430488	0.62963	up	3	Cellular Component:nucleosome (GO:0000786),Molecular Function:DNA binding (GO:0003677),Cellular Component:nucleus (GO:0005634)	histone H2A	--	ko04217 Necroptosis ko05034 Alcoholism ko05322 Systemic lupus erythematosus	--	--	--
Cluster-46281.149109;	-	-	0.934005	0.807516	0.851512	0.944088	0.832264	0.750687	1.03536	1.05856	1.06188	NA	NA	NA	NA	1.21703	0.0317356	0.283365	up	--	--	--	--	--	--	--	--
Cluster-46281.150263;orf1	serine protease 1 [Litopenaeus vannamei]	gi|414151644|gb|AFW98995.1|	0.61202	0.526436	0.516166	1.41765	0.922404	1.04298	1.14249	1.20374	1.2824	NA	NA	NA	NA	2.19303	0.000314463	1.13292	up	2	Molecular Function:serine-type endopeptidase activity (GO:0004252),Biological Process:proteolysis (GO:0006508)	--	--	--	Secreted trypsin-like serine protease	O	Posttranslational modification, protein turnover, chaperones ;
Cluster-46281.152986;orf1	transferrin [Periplaneta americana]	gi|372292427|gb|AEX92027.1|	0.507599	0.468731	0.461411	1.22044	0.561542	0.635792	1.62445	1.30215	1.76708	NA	NA	NA	NA	3.26462	0.0148914	1.70692	up	--	--	--	--	--	--	--	--
Cluster-46281.154079;	-	-	1.18796	1.12899	1.2529	0.989619	1.1862	1.10315	0.908472	0.791982	0.844932	NA	NA	NA	NA	0.713023	0.00228285	-0.487979	down	5	Molecular Function:serine-type endopeptidase activity (GO:0004252),Molecular Function:scavenger receptor activity (GO:0005044),Molecular Function:protein binding (GO:0005515),Biological Process:proteolysis (GO:0006508),Cellular Component:membrane (GO:0016020)	--	--	--	Secreted trypsin-like serine protease	O	Posttranslational modification, protein turnover, chaperones ;
Cluster-46281.155676;orf1	alpha-2-macroglobulin 2 isoform 1 [Pacifastacus leniusculus]	gi|331031254|gb|AEC50081.1|	1.20588	1.07788	1.23991	1.04519	1.02358	1.01257	0.832029	0.713796	0.831038	NA	NA	NA	NA	0.674541	0.00437141	-0.568022	down	1	Molecular Function:endopeptidase inhibitor activity (GO:0004866)	alpha-2-macroglobulin	--	ko04610 Complement and coagulation cascades	Uncharacterized conserved protein YfaS, alpha-2-macroglobulin family	R	General function prediction only ;
Cluster-46281.159930;orf1	PAPI I [Pacifastacus leniusculus]	gi|498785|emb|CAA56043.1|	0.716885	0.652729	0.64858	0.805937	1.16087	0.97638	1.32628	1.32071	1.43987	NA	NA	NA	NA	2.02501	0.00043057	1.01793	up	1	Molecular Function:protein binding (GO:0005515)	--	--	--	--	--	--
Cluster-46281.208375;orf1	hypothetical protein DAPPUDRAFT_220083 [Daphnia pulex]	gi|321479383|gb|EFX90339.1|	1.15932	1.01615	0.990145	0.894607	0.738571	0.933206	0.682652	0.572638	0.586742	NA	NA	NA	NA	0.581887	0.00369671	-0.781189	down	--	--	--	--	--	--	--	--
Cluster-46281.215101;orf1	PREDICTED: arylsulfatase A [Strongylocentrotus purpuratus]	gi|780065662|ref|XP_796991.4|	0.842569	0.944584	0.715365	0.876574	0.84131	0.816121	1.41813	1.33772	1.32164	NA	NA	NA	NA	1.62935	0.00704576	0.704299	up	2	Biological Process:metabolic process (GO:0008152),Molecular Function:sulfuric ester hydrolase activity (GO:0008484)	arylsulfatase A	3.1.6.8	ko00600 Sphingolipid metabolism ko04142 Lysosome	Arylsulfatase A or related enzyme	P	Inorganic ion transport and metabolism ;
Cluster-46281.234460;orf1	PREDICTED: transmembrane protein 245 isoform X2 [Bombyx mori]	gi|827542755|ref|XP_012544427.1|	0.451072	0.440133	0.513747	0.581375	0.462971	0.445824	0.86087	0.940373	0.921739	NA	NA	NA	NA	1.93813	0.000190816	0.954666	up	--	--	--	--	--	--	--	--
Cluster-46281.246781;	-	-	0.856357	0.828527	0.691584	0.961558	0.746589	0.757014	1.16685	0.989806	1.23403	NA	NA	NA	NA	1.42678	0.0233287	0.512758	up	--	--	--	--	--	--	--	--
Cluster-46281.298822;orf1	hypothetical protein CGI_10016017 [Crassostrea gigas]	gi|405971018|gb|EKC35876.1|	1.20681	1.07394	1.08831	1.09497	0.987192	1.04582	0.893525	0.938129	0.914388	NA	NA	NA	NA	0.815079	0.0299657	-0.294988	down	--	--	--	--	--	Glucoamylase (glucan-1,4-alpha-glucosidase), GH15 family	G	Carbohydrate transport and metabolism ;
Cluster-7.0;orf1	hypothetical protein TcasGA2_TC007131 [Tribolium castaneum]	gi|270005122|gb|EFA01570.1|	0.570073	0.301135	0.303508	0.354177	0.308761	0.29961	0.872057	0.693961	0.880246	NA	NA	NA	NA	2.08243	0.0218161	1.05827	up	--	--	--	--	--	--	--	--
Cluster-7521.0;	-	-	0.919716	1.09788	1.04363	0.712163	1.77088	1.02877	0.579633	0.426377	0.543907	NA	NA	NA	NA	0.506305	0.00212289	-0.981922	down	--	--	--	--	--	--	--	--
Cluster-8759.0;	-	-	1.02017	1.3073	1.1515	0.797639	1.75644	1.15279	0.770945	0.445316	0.617416	NA	NA	NA	NA	0.527075	0.0123592	-0.92392	down	--	--	--	--	--	--	--	--
